# Supplementary material for: Bullying against Healthcare Professionals and Coping Strategies: A Scoping Review
Source: Int J Environ Res Public Health. 2024 Apr 9;21(4):459. doi: 10.3390/ijerph21040459 (PMC11050285; doi:10.3390/ijerph21040459)
Supplement: Supplementary file 1 [file ijerph-21-00459-s001.zip]

Archive with 1 entries (1 files):
- ijerph-2890679-supplementary.pdf
